# Supplementary material for: Clotrimazole-Induced Oxidative Stress Triggers Novel Yeast Pkc1-Independent Cell Wall Integrity MAPK Pathway Circuitry
Source: J Fungi (Basel). 2021 Aug 9;7(8):647. doi: 10.3390/jof7080647 (PMC8399625; doi:10.3390/jof7080647)
Supplement: Supplementary file 1 [file jof-07-00647-s001.zip]

Archive with 1 entries (1 files):
- jof-1318680-supplementary.pdf
